# Supplementary material for: 1-(2-Hy­droxy-4,5-dimeth­oxy­phen­yl)ethanone
Source: Acta Crystallogr Sect E Struct Rep Online. 2012 Dec 22;69(Pt 1):o139. doi: 10.1107/S1600536812051057 (PMC3588311; doi:10.1107/S1600536812051057)
Supplement: Supplementary file 1 [file e-69-0o139-sup1.cif]

##############################################################################
#                                                                            #
# This CIF contains the data in a paper accepted for publication in          #
# Acta Crystallographica Section E. It conforms to the requirements of       #
# Notes for Authors for Acta Crystallographica Section E, and has been       #
# peer reviewed under the auspices of the IUCr Commission on Journals.       #
#                                                                            #
# Full details of the Crystallographic Information File format               #
# are given in the paper "The Crystallographic Information File (CIF):       #
# a New Standard Archive File for Crystallography" by S. R. Hall, F. H.      #
# Allen and I. D. Brown [Acta Cryst. (1991), A47, 655-685].                  #
#                                                                            #
# The current version of the core CIF dictionary is obtainable from          #
# ftp://ftp.iucr.org/pub/cif_core.dic.                                       #
#                                                                            #
# Software is freely available for graphical display of the structure(s)     #
# in this CIF. For information consult the CIF software page                 #
# http://www.iucr.org/resources/cif/software.                                #
#                                                                            #
# This file may be used for bona fide research purposes within the           #
# scientific community so long as proper attribution is given to the journal # 
# article from which it was obtained.                                        #
#                                                                            #
##############################################################################
data_global
_audit_creation_method     'form.cif (version 2.0)'
_journal_data_validation_number     ?
_journal_date_recd_electronic     2012-11-26
_journal_date_accepted     2012-12-17
_journal_name_full     'Acta Crystallographica, Section E'
_journal_year     2013
_journal_volume     69
_journal_issue      1
_journal_page_first     o139
_journal_page_last     o139
_journal_paper_category     QO
_journal_paper_doi     10.1107/S1600536812051057
_journal_coeditor_code     NK2196
_publ_contact_author_name     'Prof. Joseph P. Michael'
_publ_contact_author_address
;
Molecular Sciences Institute
School of Chemistry
University of the Witwatersrand
PO Wits 2050
Johannesburg
South Africa
;
_publ_contact_author_email     'joseph.michael@wits.ac.za'
_publ_contact_author_fax     'Int +27 11 717 6749'
_publ_contact_author_phone     'Int +27 11 717 6724'
_publ_section_title
;
1-(2-Hydroxy-4,5-dimethoxyphenyl)ethanone
;
loop_
    _publ_author_name
    _publ_author_footnote
    _publ_author_address
    'Scalzullo, Stefania M.' .
;Molecular Sciences Institute
School of Chemistry
University of the Witwatersrand
PO Wits 2050
Johannesburg
South Africa
;
    'Khorasani, Sanaz' .
;Molecular Sciences Institute
School of Chemistry
University of the Witwatersrand
PO Wits 2050
Johannesburg
South Africa
;
    'Michael, Joseph P.' .
;Molecular Sciences Institute
School of Chemistry
University of the Witwatersrand
PO Wits 2050
Johannesburg
South Africa
;
data_I
_audit_creation_method     SHELXL-97
_chemical_name_systematic
;
1-(2-Hydroxy-4,5-dimethoxyphenyl)ethanone
;
_chemical_name_common     ?
_chemical_formula_moiety     'C10 H12 O4'
_chemical_formula_sum     'C10 H12 O4'
_chemical_formula_iupac     'C10 H12 O4'
_chemical_formula_weight     196.20
_chemical_melting_point     ?
_symmetry_cell_setting     orthorhombic
_symmetry_space_group_name_H-M     'P c a 21'
_symmetry_space_group_name_Hall     'P 2c -2ac'
loop_
    _symmetry_equiv_pos_as_xyz
    'x, y, z'
    '-x, -y, z+1/2'
    'x+1/2, -y, z'
    '-x+1/2, y, z+1/2'
_cell_length_a     19.1740(12)
_cell_length_b     5.5026(3)
_cell_length_c     8.9956(5)
_cell_angle_alpha     90.00
_cell_angle_beta     90.00
_cell_angle_gamma     90.00
_cell_volume     949.10(9)
_cell_formula_units_Z     4
_cell_measurement_reflns_used     2177
_cell_measurement_theta_min     3.11
_cell_measurement_theta_max     27.65
_cell_measurement_temperature     173(2)
_exptl_crystal_description     block
_exptl_crystal_colour     colourless
_exptl_crystal_size_max     0.41
_exptl_crystal_size_mid     0.32
_exptl_crystal_size_min     0.20
_exptl_crystal_density_diffrn     1.373
_exptl_crystal_density_meas     ?
_exptl_crystal_density_method     'not measured'
_exptl_crystal_F_000     416
_exptl_absorpt_coefficient_mu     0.106
_exptl_absorpt_correction_type     none
_exptl_absorpt_process_details     ?
_exptl_absorpt_correction_T_min     ?
_exptl_absorpt_correction_T_max     ?
_exptl_special_details     ?
_diffrn_ambient_temperature     173(2)
_diffrn_radiation_type     MoK\a
_diffrn_radiation_wavelength     0.71073
_diffrn_radiation_source     'fine-focus sealed tube'
_diffrn_radiation_monochromator     graphite
_diffrn_measurement_device_type     'Bruker APEXII CCD'
_diffrn_measurement_method     '\f and \w scans'
_diffrn_detector_area_resol_mean     ?
_diffrn_reflns_number     4718
_diffrn_reflns_av_R_equivalents     0.0317
_diffrn_reflns_av_sigmaI/netI     0.0263
_diffrn_reflns_theta_min     2.12
_diffrn_reflns_theta_max     28.00
_diffrn_reflns_theta_full     28.00
_diffrn_measured_fraction_theta_max     0.998
_diffrn_measured_fraction_theta_full     0.998
_diffrn_reflns_limit_h_min     -25
_diffrn_reflns_limit_h_max     24
_diffrn_reflns_limit_k_min     -7
_diffrn_reflns_limit_k_max     7
_diffrn_reflns_limit_l_min     -11
_diffrn_reflns_limit_l_max     10
_diffrn_standards_number     0
_diffrn_standards_interval_count     ?
_diffrn_standards_interval_time     ?
_diffrn_standards_decay_%     ?
_refine_special_details
;
Refinement of <i>F</i>^2^ against ALL reflections. The weighted <i>R</i>-factor
<i>wR</i> and goodness of fit <i>S</i> are based on <i>F</i>^2^, conventional
<i>R</i>-factors <i>R</i> are based on <i>F</i>, with <i>F</i> set to zero for
negative <i>F</i>^2^. The threshold expression of <i>F</i>^2^ >
\s(<i>F</i>^2^) is used only for calculating <i>R</i>-factors(gt) <i>etc</i>.
and is not relevant to the choice of reflections for refinement.
<i>R</i>-factors based on <i>F</i>^2^ are statistically about twice as large
as those based on <i>F</i>, and <i>R</i>- factors based on ALL data will be
even larger.
;
_reflns_number_total     1214
_reflns_number_gt     1106
_reflns_threshold_expression     I>2sigma(I)
_refine_ls_structure_factor_coef     Fsqd
_refine_ls_matrix_type     full
_refine_ls_R_factor_all     0.0383
_refine_ls_R_factor_gt     0.0318
_refine_ls_wR_factor_gt     0.0820
_refine_ls_wR_factor_ref     0.0850
_refine_ls_goodness_of_fit_ref     1.058
_refine_ls_restrained_S_all     1.058
_refine_ls_number_reflns     1214
_refine_ls_number_parameters     134
_refine_ls_number_restraints     1
_refine_ls_hydrogen_treatment     mixed
_refine_ls_weighting_scheme     calc
_refine_ls_weighting_details
         'calc w=1/[\s^2^(Fo^2^)+(0.0504P)^2^+0.0546P] where P=(Fo^2^+2Fc^2^)/3'
_atom_sites_solution_hydrogens     geom
_atom_sites_solution_primary     direct
_atom_sites_solution_secondary     difmap
_refine_ls_shift/su_max     0.000
_refine_ls_shift/su_mean     0.000
_refine_diff_density_max     0.204
_refine_diff_density_min     -0.176
_refine_ls_extinction_method     none
_refine_ls_extinction_coef     ?
_refine_ls_abs_structure_details     ?
_refine_ls_abs_structure_Flack     ?
loop_
    _atom_type_symbol
    _atom_type_description
    _atom_type_scat_dispersion_real
    _atom_type_scat_dispersion_imag
    _atom_type_scat_source
    'C' 'C' 0.0033 0.0000
                         'International Tables Vol C Tables 4.2.6.8 and 6.1.1.4'
    'H' 'H' 0.0000 0.0000
                         'International Tables Vol C Tables 4.2.6.8 and 6.1.1.4'
    'O' 'O' 0.0106 0.0000
                         'International Tables Vol C Tables 4.2.6.8 and 6.1.1.4'
_computing_data_collection     'APEX2 (Bruker, 2005)'
_computing_cell_refinement     'SAINT (Bruker, 2005)'
_computing_data_reduction     'SAINT (Bruker, 2005)'
_computing_structure_solution     'SHELXS97 (Sheldrick, 2008)'
_computing_structure_refinement     'SHELXL97 (Sheldrick, 2008)'
_computing_molecular_graphics
;
<i>ORTEP-3 for Windows</i> (Farrugia, 2012) and <i>SCHAKAL99</i>
(Keller, 1999)
;
_computing_publication_material
;
<i>WinGX</i> (Farrugia, 2012) and <i>PLATON</i> (Spek, 2009)
;
loop_
    _atom_site_type_symbol
    _atom_site_label
    _atom_site_fract_x
    _atom_site_fract_y
    _atom_site_fract_z
    _atom_site_U_iso_or_equiv
    _atom_site_adp_type
    _atom_site_calc_flag
    _atom_site_refinement_flags
    _atom_site_occupancy
    _atom_site_symmetry_multiplicity
    _atom_site_disorder_assembly
    _atom_site_disorder_group
    C C1 0.34395(9) -0.0487(3) 0.3973(2) 0.0287(4) Uani d . 1 1 . .
    C C2 0.30480(9) 0.1288(3) 0.4721(2) 0.0322(4) Uani d . 1 1 . .
    C C3 0.33683(9) 0.2885(3) 0.5713(2) 0.0307(4) Uani d . 1 1 . .
    H H3 0.3100 0.4093 0.6205 0.037 Uiso calc R 1 1 . .
    C C4 0.40755(9) 0.2705(3) 0.59765(19) 0.0262(4) Uani d . 1 1 . .
    C C5 0.44769(8) 0.0884(3) 0.5258(2) 0.0248(4) Uani d . 1 1 . .
    C C6 0.41609(9) -0.0644(3) 0.4263(2) 0.0271(4) Uani d . 1 1 . .
    H H6 0.4432 -0.1829 0.3758 0.033 Uiso calc R 1 1 . .
    C C7 0.30942(10) -0.2140(4) 0.2923(2) 0.0346(4) Uani d . 1 1 . .
    C C8 0.35122(11) -0.4047(4) 0.2122(3) 0.0395(5) Uani d . 1 1 . .
    H H8A 0.3210 -0.4921 0.1425 0.059 Uiso calc R 1 1 . .
    H H8B 0.3706 -0.5194 0.2845 0.059 Uiso calc R 1 1 . .
    H H8C 0.3893 -0.3269 0.1573 0.059 Uiso calc R 1 1 . .
    C C9 0.40535(10) 0.5915(3) 0.7748(3) 0.0357(4) Uani d . 1 1 . .
    H H9A 0.3838 0.7080 0.7064 0.053 Uiso calc R 1 1 . .
    H H9B 0.4368 0.6778 0.8426 0.053 Uiso calc R 1 1 . .
    H H9C 0.3690 0.5091 0.8323 0.053 Uiso calc R 1 1 . .
    C C10 0.55610(10) -0.1202(3) 0.5150(3) 0.0364(5) Uani d . 1 1 . .
    H H10A 0.5342 -0.2712 0.5491 0.055 Uiso calc R 1 1 . .
    H H10B 0.6036 -0.1097 0.5548 0.055 Uiso calc R 1 1 . .
    H H10C 0.5578 -0.1188 0.4061 0.055 Uiso calc R 1 1 . .
    O O1 0.23555(7) 0.1547(3) 0.4504(2) 0.0469(4) Uani d . 1 1 . .
    O O2 0.44429(7) 0.4153(2) 0.69134(15) 0.0308(3) Uani d . 1 1 . .
    O O3 0.51633(6) 0.0824(3) 0.56605(17) 0.0321(3) Uani d . 1 1 . .
    O O4 0.24611(9) -0.2002(3) 0.2697(2) 0.0501(4) Uani d . 1 1 . .
    H H1 0.2231(13) 0.032(5) 0.385(4) 0.061(8) Uiso d . 1 1 . .
loop_
    _atom_site_aniso_label
    _atom_site_aniso_U_11
    _atom_site_aniso_U_22
    _atom_site_aniso_U_33
    _atom_site_aniso_U_12
    _atom_site_aniso_U_13
    _atom_site_aniso_U_23
    C1 0.0269(9) 0.0322(9) 0.0270(9) -0.0045(7) -0.0010(7) 0.0009(8)
    C2 0.0227(8) 0.0382(10) 0.0357(10) -0.0005(8) 0.0018(8) 0.0028(9)
    C3 0.0280(8) 0.0334(9) 0.0308(10) 0.0027(7) 0.0050(8) 0.0000(8)
    C4 0.0297(9) 0.0267(8) 0.0222(8) -0.0035(7) 0.0024(7) 0.0010(7)
    C5 0.0214(8) 0.0284(8) 0.0247(8) -0.0017(7) 0.0017(7) 0.0017(7)
    C6 0.0278(8) 0.0279(8) 0.0257(9) -0.0015(7) 0.0036(7) -0.0002(7)
    C7 0.0331(10) 0.0384(10) 0.0322(10) -0.0113(8) -0.0023(8) 0.0015(9)
    C8 0.0439(12) 0.0401(11) 0.0345(10) -0.0141(9) 0.0022(9) -0.0072(9)
    C9 0.0424(11) 0.0304(9) 0.0342(9) 0.0044(7) 0.0023(9) -0.0072(8)
    C10 0.0279(8) 0.0346(9) 0.0468(12) 0.0064(8) -0.0022(9) -0.0067(9)
    O1 0.0229(7) 0.0571(9) 0.0608(11) 0.0031(7) -0.0054(7) -0.0103(9)
    O2 0.0298(7) 0.0323(6) 0.0304(7) 0.0003(5) -0.0003(5) -0.0072(6)
    O3 0.0235(6) 0.0356(6) 0.0371(7) 0.0029(5) -0.0026(5) -0.0097(6)
    O4 0.0327(7) 0.0585(9) 0.0589(10) -0.0089(7) -0.0106(8) -0.0106(9)
_geom_special_details
;
All e.s.d.'s (except the e.s.d. in the dihedral angle between two l.s. planes)
are estimated using the full covariance matrix. The cell e.s.d.'s are taken
into account individually in the estimation of e.s.d.'s in distances, angles
and torsion angles; correlations between e.s.d.'s in cell parameters are only
used when they are defined by crystal symmetry. An approximate (isotropic)
treatment of cell e.s.d.'s is used for estimating e.s.d.'s involving l.s.
planes.
;
loop_
    _geom_bond_atom_site_label_1
    _geom_bond_atom_site_label_2
    _geom_bond_site_symmetry_2
    _geom_bond_distance
    _geom_bond_publ_flag
    C1 C2 . 1.403(3) ?
    C1 C6 . 1.410(2) ?
    C1 C7 . 1.469(3) ?
    C2 O1 . 1.349(2) ?
    C2 C3 . 1.395(3) ?
    C3 C4 . 1.380(2) ?
    C3 H3 . 0.9500 ?
    C4 O2 . 1.357(2) ?
    C4 C5 . 1.419(2) ?
    C5 O3 . 1.365(2) ?
    C5 C6 . 1.370(2) ?
    C6 H6 . 0.9500 ?
    C7 O4 . 1.233(2) ?
    C7 C8 . 1.504(3) ?
    C8 H8A . 0.9800 ?
    C8 H8B . 0.9800 ?
    C8 H8C . 0.9800 ?
    C9 O2 . 1.436(2) ?
    C9 H9A . 0.9800 ?
    C9 H9B . 0.9800 ?
    C9 H9C . 0.9800 ?
    C10 O3 . 1.426(2) ?
    C10 H10A . 0.9800 ?
    C10 H10B . 0.9800 ?
    C10 H10C . 0.9800 ?
    O1 H1 . 0.93(3) ?
loop_
    _geom_angle_atom_site_label_1
    _geom_angle_atom_site_label_2
    _geom_angle_atom_site_label_3
    _geom_angle_site_symmetry_1
    _geom_angle_site_symmetry_3
    _geom_angle
    _geom_angle_publ_flag
    C2 C1 C6 . . 118.60(16) ?
    C2 C1 C7 . . 119.87(16) ?
    C6 C1 C7 . . 121.53(16) ?
    O1 C2 C3 . . 117.31(18) ?
    O1 C2 C1 . . 122.06(18) ?
    C3 C2 C1 . . 120.63(15) ?
    C4 C3 C2 . . 119.84(16) ?
    C4 C3 H3 . . 120.1 ?
    C2 C3 H3 . . 120.1 ?
    O2 C4 C3 . . 125.10(16) ?
    O2 C4 C5 . . 114.56(15) ?
    C3 C4 C5 . . 120.33(16) ?
    O3 C5 C6 . . 125.79(15) ?
    O3 C5 C4 . . 114.79(15) ?
    C6 C5 C4 . . 119.42(15) ?
    C5 C6 C1 . . 121.15(15) ?
    C5 C6 H6 . . 119.4 ?
    C1 C6 H6 . . 119.4 ?
    O4 C7 C1 . . 120.76(19) ?
    O4 C7 C8 . . 119.24(18) ?
    C1 C7 C8 . . 120.00(17) ?
    C7 C8 H8A . . 109.5 ?
    C7 C8 H8B . . 109.5 ?
    H8A C8 H8B . . 109.5 ?
    C7 C8 H8C . . 109.5 ?
    H8A C8 H8C . . 109.5 ?
    H8B C8 H8C . . 109.5 ?
    O2 C9 H9A . . 109.5 ?
    O2 C9 H9B . . 109.5 ?
    H9A C9 H9B . . 109.5 ?
    O2 C9 H9C . . 109.5 ?
    H9A C9 H9C . . 109.5 ?
    H9B C9 H9C . . 109.5 ?
    O3 C10 H10A . . 109.5 ?
    O3 C10 H10B . . 109.5 ?
    H10A C10 H10B . . 109.5 ?
    O3 C10 H10C . . 109.5 ?
    H10A C10 H10C . . 109.5 ?
    H10B C10 H10C . . 109.5 ?
    C2 O1 H1 . . 105.6(16) ?
    C4 O2 C9 . . 116.82(14) ?
    C5 O3 C10 . . 116.68(14) ?
loop_
    _geom_torsion_atom_site_label_1
    _geom_torsion_atom_site_label_2
    _geom_torsion_atom_site_label_3
    _geom_torsion_atom_site_label_4
    _geom_torsion_site_symmetry_1
    _geom_torsion_site_symmetry_2
    _geom_torsion_site_symmetry_3
    _geom_torsion_site_symmetry_4
    _geom_torsion
    _geom_torsion_publ_flag
    C6 C1 C2 O1 . . . . -179.90(19) ?
    C7 C1 C2 O1 . . . . -0.3(3) ?
    C6 C1 C2 C3 . . . . 0.9(3) ?
    C7 C1 C2 C3 . . . . -179.47(17) ?
    O1 C2 C3 C4 . . . . -179.95(18) ?
    C1 C2 C3 C4 . . . . -0.7(3) ?
    C2 C3 C4 O2 . . . . 179.97(17) ?
    C2 C3 C4 C5 . . . . -0.8(3) ?
    O2 C4 C5 O3 . . . . 2.1(2) ?
    C3 C4 C5 O3 . . . . -177.21(16) ?
    O2 C4 C5 C6 . . . . -178.53(15) ?
    C3 C4 C5 C6 . . . . 2.2(2) ?
    O3 C5 C6 C1 . . . . 177.32(16) ?
    C4 C5 C6 C1 . . . . -2.0(2) ?
    C2 C1 C6 C5 . . . . 0.5(2) ?
    C7 C1 C6 C5 . . . . -179.13(17) ?
    C2 C1 C7 O4 . . . . -0.6(3) ?
    C6 C1 C7 O4 . . . . 178.99(19) ?
    C2 C1 C7 C8 . . . . -179.90(17) ?
    C6 C1 C7 C8 . . . . -0.3(3) ?
    C3 C4 O2 C9 . . . . 3.5(3) ?
    C5 C4 O2 C9 . . . . -175.75(15) ?
    C6 C5 O3 C10 . . . . -8.9(3) ?
    C4 C5 O3 C10 . . . . 170.47(16) ?
loop_
    _geom_hbond_atom_site_label_D
    _geom_hbond_atom_site_label_H
    _geom_hbond_atom_site_label_A
    _geom_hbond_site_symmetry_A
    _geom_hbond_distance_DH
    _geom_hbond_distance_HA
    _geom_hbond_distance_DA
    _geom_hbond_angle_DHA
    _geom_hbond_publ_flag
    O1 H1 O4 . 0.93(3) 1.71(3) 2.549(2) 150(2) y
    C8 H8C O3 2_654 0.98 2.40 3.365(2) 168 y
    C9 H9B O3 2_665 0.98 2.57 3.513(3) 162 y
    C10 H10C O2 2_654 0.98 2.53 3.334(3) 139 y
    C8 H8B Cg1 1_545 0.98 2.80 3.738(3) 160 y
    C9 H9A Cg1 1_565 0.98 2.90 3.828(3) 158 y
_iucr_refine_instructions_details
;
TITL 11m_stef3_C6_0s in Pca2(1)
CELL  0.71073  19.1740   5.5026   8.9956   90.000   90.000   90.000
ZERR     4.00   0.0012   0.0003   0.0005    0.000    0.000    0.000
LATT  -1
SYMM  - X, - Y, 1/2 + Z
SYMM  1/2 + X, - Y,   Z
SYMM  1/2 - X,   Y, 1/2 + Z
SFAC  C    H    O
UNIT  40   48   16
MERG   4
OMIT    -2.00  56.00
EQIV $1 1-x,-y,-1/2+z
EQIV $2 1-x,1-y,1/2+z
HTAB O1 O4
HTAB C8 O3_$1
HTAB C9 O3_$2
HTAB C10 O2_$1
FMAP   2
PLAN    5
SIZE     0.20   0.32   0.41
ACTA
BOND   $H
CONF
L.S.   4
TEMP  -100.00
WGHT    0.050400    0.054600
FVAR       0.40620
C1    1    0.343951   -0.048719    0.397335    11.00000    0.02692    0.03217 =
         0.02700    0.00086   -0.00100   -0.00448
C2    1    0.304799    0.128764    0.472089    11.00000    0.02269    0.03820 =
         0.03565    0.00279    0.00179   -0.00050
C3    1    0.336830    0.288474    0.571262    11.00000    0.02803    0.03338 =
         0.03082   -0.00002    0.00496    0.00266
AFIX  43
H3    2    0.310031    0.409308    0.620525    11.00000   -1.20000
AFIX   0
C4    1    0.407549    0.270543    0.597654    11.00000    0.02969    0.02667 =
         0.02220    0.00104    0.00238   -0.00354
C5    1    0.447687    0.088374    0.525848    11.00000    0.02143    0.02837 =
         0.02472    0.00171    0.00170   -0.00167
C6    1    0.416089   -0.064363    0.426283    11.00000    0.02778    0.02791 =
         0.02567   -0.00018    0.00357   -0.00146
AFIX  43
H6    2    0.443243   -0.182914    0.375842    11.00000   -1.20000
AFIX   0
C7    1    0.309424   -0.214023    0.292280    11.00000    0.03312    0.03845 =
         0.03222    0.00152   -0.00228   -0.01129
C8    1    0.351217   -0.404746    0.212159    11.00000    0.04392    0.04005 =
         0.03451   -0.00718    0.00221   -0.01406
AFIX 137
H8A   2    0.320961   -0.492140    0.142505    11.00000   -1.50000
H8B   2    0.370620   -0.519447    0.284513    11.00000   -1.50000
H8C   2    0.389295   -0.326898    0.157265    11.00000   -1.50000
AFIX   0
C9    1    0.405355    0.591537    0.774775    11.00000    0.04241    0.03037 =
         0.03419   -0.00716    0.00225    0.00444
AFIX 137
H9A   2    0.383778    0.708036    0.706401    11.00000   -1.50000
H9B   2    0.436757    0.677815    0.842621    11.00000   -1.50000
H9C   2    0.368952    0.509072    0.832250    11.00000   -1.50000
AFIX   0
C10   1    0.556100   -0.120207    0.515026    11.00000    0.02789    0.03457 =
         0.04684   -0.00669   -0.00223    0.00636
AFIX 137
H10A  2    0.534234   -0.271238    0.549102    11.00000   -1.50000
H10B  2    0.603593   -0.109723    0.554771    11.00000   -1.50000
H10C  2    0.557796   -0.118836    0.406147    11.00000   -1.50000
AFIX   0
O1    3    0.235554    0.154703    0.450445    11.00000    0.02290    0.05709 =
         0.06076   -0.01034   -0.00537    0.00308
O2    3    0.444291    0.415270    0.691342    11.00000    0.02983    0.03230 =
         0.03037   -0.00723   -0.00026    0.00025
O3    3    0.516332    0.082357    0.566051    11.00000    0.02354    0.03561 =
         0.03711   -0.00974   -0.00260    0.00291
O4    3    0.246114   -0.200235    0.269707    11.00000    0.03271    0.05852 =
         0.05895   -0.01059   -0.01055   -0.00889
H1    2    0.223105    0.032329    0.385071    11.00000    0.06107
HKLF 4
REM  11m_stef3_C6_0s in Pca2(1)
REM R1 =  0.0318 for   1106 Fo > 4sig(Fo)  and  0.0383 for all   1214 data
REM    134 parameters refined using      1 restraints
END
WGHT      0.0504      0.0546
REM Highest difference peak  0.204,  deepest hole -0.176,  1-sigma level  0.037
Q1    1   0.4313  0.2198  0.5375  11.00000  0.05    0.20
Q2    1   0.3194 -0.0069  0.4593  11.00000  0.05    0.19
Q3    1   0.3288  0.0997  0.4079  11.00000  0.05    0.17
Q4    1   0.4245  0.1475  0.5782  11.00000  0.05    0.17
Q5    1   0.3264  0.2639  0.4768  11.00000  0.05    0.16
;
