# Supplementary material for: 1-(2-Hy­droxy-4,5-dimeth­oxy­phen­yl)ethanone
Source: Acta Crystallogr Sect E Struct Rep Online. 2012 Dec 22;69(Pt 1):o139. doi: 10.1107/S1600536812051057 (PMC3588311; doi:10.1107/S1600536812051057)
Supplement: Supplementary file 2 [file e-69-0o139-Isup2.hkl]

#
# h,k,l, Fc-squared, Fo-squared, sigma(Fo-squared) and status flag
#
data_I
_shelx_title ' 11m_stef3_C6_0s in Pca2(1)'
_shelx_refln_list_code          4
_shelx_F_calc_maximum      121.52
_exptl_crystal_F_000       416.00
_reflns_d_resolution_high  0.7570
 
loop_
 _symmetry_equiv_pos_as_xyz
 'x, y, z'
 '-x, -y, z+1/2'
 'x+1/2, -y, z'
 '-x+1/2, y, z+1/2'
 
_cell_length_a    19.1740
_cell_length_b     5.5026
_cell_length_c     8.9956
_cell_angle_alpha  90.000
_cell_angle_beta   90.000
_cell_angle_gamma  90.000
 
_shelx_F_squared_multiplier     1.000
 
loop_
 _refln_index_h
 _refln_index_k
 _refln_index_l
 _refln_F_squared_calc
 _refln_F_squared_meas
 _refln_F_squared_sigma
 _refln_observed_status
   2   0   0        1.72        1.08      0.19 o
   4   0   0       81.03      102.70      1.59 o
   6   0   0     1654.04     1590.24     11.52 o
   8   0   0      626.66      712.27      8.12 o
  10   0   0     1288.58     1326.35     39.12 o
  12   0   0      868.63     1000.18     26.46 o
  14   0   0       70.59       80.60      4.09 o
  16   0   0       36.47       37.04      2.31 o
  18   0   0        6.99        4.82      1.39 o
  20   0   0      491.54      438.96     24.15 o
  22   0   0        0.07       -0.24      1.88 o
  24   0   0       31.32       25.64      4.06 o
   1   1   0       35.55       39.07      0.63 o
   2   1   0       11.24       12.36      0.35 o
   3   1   0      588.65      604.98      6.78 o
   4   1   0     3654.08     3398.18     31.87 o
   5   1   0      518.64      488.53     12.75 o
   6   1   0        5.11        6.22      0.49 o
   7   1   0      361.68      337.91      4.79 o
   8   1   0       10.11        8.88      0.52 o
   9   1   0      189.58      214.00      2.62 o
  10   1   0        0.06       -0.39      0.39 o
  11   1   0       94.57      106.18      2.13 o
  12   1   0      100.23      107.37      2.25 o
  13   1   0      328.89      332.02      7.34 o
  14   1   0        0.11        0.62      0.60 o
  15   1   0       69.62       66.55      2.91 o
  16   1   0       21.28       23.86      1.48 o
  17   1   0      301.98      292.23      4.47 o
  18   1   0       26.05       23.64      2.18 o
  19   1   0       28.23       27.15      1.99 o
  20   1   0        0.09        0.43      1.00 o
  21   1   0        0.11        1.38      1.02 o
  22   1   0       12.20       11.82      1.65 o
  23   1   0       27.43       27.36      2.25 o
  24   1   0        0.81        2.14      1.79 o
  25   1   0        6.34       10.71      2.27 o
   0   2   0        0.36        0.12      0.30 o
   1   2   0      241.91      238.07      2.42 o
   2   2   0     2487.05     2628.26     19.44 o
   3   2   0       16.56       16.09      0.68 o
   4   2   0      258.45      290.95      3.33 o
   5   2   0        1.49        2.12      0.36 o
   6   2   0      239.74      227.04      4.86 o
   7   2   0      183.59      176.69      2.99 o
   8   2   0       74.79       74.21      2.36 o
   9   2   0       58.95       64.22      3.18 o
  10   2   0       11.25        6.79      1.10 o
  11   2   0        0.13        0.59      0.83 o
  12   2   0      117.27      106.08      3.46 o
  13   2   0      260.58      249.46      6.15 o
  14   2   0      306.34      297.52      6.61 o
  15   2   0      120.59      127.21      4.17 o
  16   2   0       25.05       25.45      2.18 o
  17   2   0       58.92       62.61      3.21 o
  18   2   0       39.51       41.31      2.85 o
  19   2   0       35.12       40.12      4.36 o
  20   2   0        0.22        0.42      1.02 o
  21   2   0        1.82        0.70      1.11 o
  22   2   0        0.05        1.44      0.99 o
  23   2   0       49.03       40.27     20.81 o
  24   2   0        8.59       11.67      2.40 o
   1   3   0        2.77        1.83      0.60 o
   2   3   0      588.78      611.74      5.38 o
   3   3   0      480.44      492.23      7.64 o
   4   3   0     1144.32     1191.65     34.24 o
   5   3   0     1467.88     1496.41     11.78 o
   6   3   0      322.44      331.13      5.58 o
   7   3   0      203.73      222.48      4.07 o
   8   3   0       12.11        9.32      1.09 o
   9   3   0       10.92       13.08      1.27 o
  10   3   0       30.98       30.63      1.80 o
  11   3   0       41.30       40.03      2.61 o
  12   3   0       65.65       63.02      3.09 o
  13   3   0      927.63      812.40     10.39 o
  14   3   0       51.78       39.72      7.33 o
  15   3   0     1603.31     1591.81     22.97 o
  16   3   0      324.38      317.71     10.73 o
  17   3   0       16.19        7.00      9.91 o
  18   3   0       35.77       12.90     13.18 o
  19   3   0        3.10        1.89      1.12 o
  20   3   0       12.01        9.10      1.82 o
  21   3   0       24.19       29.87      2.84 o
  22   3   0        1.88        2.42      2.42 o
  23   3   0       27.19       35.58      4.97 o
   0   4   0      450.12      184.02    224.43 o
   1   4   0       49.00       46.65      1.95 o
   2   4   0      138.26      137.25      3.07 o
   3   4   0       44.66       40.79      1.80 o
   4   4   0      121.18      126.43      3.96 o
   5   4   0       55.71       48.73      2.88 o
   6   4   0       41.26       47.19      3.09 o
   7   4   0       33.38       35.25      2.38 o
   8   4   0       59.16       62.85      3.19 o
   9   4   0       13.45       14.87      2.21 o
  10   4   0       58.24       53.35      2.48 o
  11   4   0        3.58        1.96      0.97 o
  12   4   0       90.03       82.60      3.09 o
  13   4   0        0.75       -0.21      1.18 o
  14   4   0       23.81       23.17      2.41 o
  15   4   0       79.98       74.00      5.88 o
  16   4   0       36.69       12.54     13.88 o
  17   4   0       11.80        6.60      4.24 o
  18   4   0       12.88       13.51      2.12 o
  19   4   0       54.01       58.75      4.24 o
  20   4   0       25.19       22.97      4.24 o
  21   4   0        0.84       -1.15      2.18 o
   0   5   0        8.02        9.21      1.62 o
   1   5   0      120.42      120.86      2.95 o
   2   5   0      145.61      144.17      3.62 o
   3   5   0       17.32       18.58      2.11 o
   4   5   0        0.17       -0.45      1.01 o
   5   5   0        0.69       -0.66      1.04 o
   6   5   0       34.58       34.47      2.72 o
   7   5   0        1.27        0.26      2.03 o
   8   5   0       17.04       19.79      2.31 o
   9   5   0        2.68        3.72      1.47 o
  10   5   0        9.47        8.97      1.88 o
  11   5   0        0.00       -1.03      1.15 o
  12   5   0        0.55       -1.20      1.26 o
  13   5   0       10.41        8.51      2.04 o
  14   5   0        4.06        2.94      1.71 o
  15   5   0       10.89       11.88      3.33 o
  16   5   0        5.44        2.52      1.67 o
  17   5   0       28.11       26.49      4.49 o
  18   5   0       16.50       20.00      4.18 o
   0   6   0      407.37      423.41      8.61 o
   1   6   0      313.38      346.63      8.44 o
   2   6   0      206.01      219.86      5.36 o
   3   6   0       15.15       14.24      1.86 o
   4   6   0       29.60       27.11      2.26 o
   5   6   0        0.08       -1.16      1.16 o
   6   6   0        6.17        5.87      1.79 o
   7   6   0       15.79       16.52      3.15 o
   8   6   0       41.98       41.30      3.36 o
   9   6   0       17.62       13.64      2.34 o
  10   6   0        0.36        1.19      1.54 o
  11   6   0       42.78       43.49      3.62 o
  12   6   0        7.86        4.61      1.97 o
  13   6   0       16.98       19.67      2.86 o
  14   6   0        5.02        4.87      2.00 o
   0   7   0        4.16        1.52      2.79 o
   1   7   0        9.45        8.90      2.31 o
   2   7   0        2.00        1.31      1.69 o
   3   7   0       13.00       12.73      2.04 o
   4   7   0       14.60       17.37      2.25 o
   5   7   0       20.04       22.18      2.39 o
   6   7   0        4.48        3.85      1.67 o
   2   0   1     3776.62     3663.01     44.63 o
   4   0   1     4097.89     3918.36     70.48 o
   6   0   1      245.46      255.90      2.69 o
   8   0   1     1010.29     1067.35     20.72 o
  10   0   1     2564.53     2843.16     47.22 o
  12   0   1      242.92      182.23     54.71 o
  14   0   1      174.42      178.47      3.38 o
  16   0   1      448.55      375.07     20.76 o
  18   0   1      440.17      374.00      9.10 o
  20   0   1        4.03        3.68      0.98 o
  22   0   1       25.10       31.50      2.90 o
  24   0   1       26.27       20.65      6.82 o
   1   1   1     2193.36     2222.34     16.99 o
   2   1   1     1866.31     1905.28     11.40 o
   3   1   1      548.07      539.20      3.66 o
   4   1   1     1541.44     1527.00      8.19 o
   5   1   1      282.92      280.40      1.72 o
   6   1   1      588.88      583.21      5.97 o
   7   1   1      197.52      203.29      2.50 o
   8   1   1       23.30       19.75      0.63 o
   9   1   1      359.40      386.62      5.91 o
  10   1   1      737.02      788.28     10.23 o
  11   1   1      355.43      372.87      4.16 o
  12   1   1       64.97       67.03      1.41 o
  13   1   1       52.51       49.16      1.22 o
  14   1   1       64.10       66.94      1.52 o
  15   1   1        5.53        6.28      0.66 o
  16   1   1       29.43       29.50      1.15 o
  17   1   1       65.43       64.37      1.60 o
  18   1   1      189.53      170.06      4.11 o
  19   1   1       47.93       41.11      1.80 o
  20   1   1       52.52       52.29      1.87 o
  21   1   1       10.23        9.60      1.08 o
  22   1   1       21.15       20.62      1.40 o
  23   1   1        4.62        5.54      1.02 o
  24   1   1       21.73       24.02      2.01 o
   1   2   1      193.29      197.48      2.25 o
   2   2   1      101.75      108.20      1.28 o
   3   2   1      546.22      591.10      5.60 o
   4   2   1      100.10      100.46      1.52 o
   5   2   1      716.86      768.86      7.21 o
   6   2   1      309.72      338.00      3.22 o
   7   2   1      328.24      307.12      2.74 o
   8   2   1       21.84       19.36      0.70 o
   9   2   1      416.79      400.57      4.20 o
  10   2   1       15.84       16.06      0.81 o
  11   2   1      377.41      345.55      4.57 o
  12   2   1      282.73      272.22      5.31 o
  13   2   1      387.18      381.22      5.93 o
  14   2   1      384.81      381.48      4.62 o
  15   2   1      150.09      147.86      3.17 o
  16   2   1       28.99       28.63      1.65 o
  17   2   1       56.50       51.33      2.10 o
  18   2   1        3.34        4.60      1.00 o
  19   2   1       28.08       27.62      1.75 o
  20   2   1       10.06        9.86      1.28 o
  21   2   1        5.57        5.53      1.15 o
  22   2   1        3.27        3.63      1.16 o
  23   2   1        3.06        4.27      1.33 o
  24   2   1       11.52       14.39      1.56 o
   1   3   1      265.60      242.83     22.46 o
   2   3   1      190.03      182.65      2.56 o
   3   3   1      572.75      618.56      4.98 o
   4   3   1       12.79       16.36      1.15 o
   5   3   1      586.78      624.05      8.95 o
   6   3   1       11.09       13.07      0.91 o
   7   3   1       74.77       65.16      1.73 o
   8   3   1        2.05        2.00      0.54 o
   9   3   1      182.67      179.24      2.53 o
  10   3   1       36.23       37.15      1.00 o
  11   3   1      384.27      371.60      4.48 o
  12   3   1      220.77      207.09      3.69 o
  13   3   1      311.80      312.61      4.60 o
  14   3   1      251.65      242.30      5.12 o
  15   3   1      140.79      142.77      3.36 o
  16   3   1       94.79       92.17      2.82 o
  17   3   1       26.44       27.06      1.75 o
  18   3   1        4.57        5.83      1.12 o
  19   3   1       16.45       16.05      1.54 o
  20   3   1        0.03        0.21      0.97 o
  21   3   1        7.46        9.03      1.67 o
  22   3   1        0.87        1.35      1.26 o
   1   4   1       34.82       31.04      1.21 o
   2   4   1       78.86       88.12      2.00 o
   3   4   1       51.39       52.52      1.69 o
   4   4   1       34.64       35.16      1.37 o
   5   4   1      168.56      175.80      3.69 o
   6   4   1       52.87       61.54      2.14 o
   7   4   1       34.43       36.98      2.37 o
   8   4   1       12.98       12.11      1.07 o
   9   4   1       79.25       73.74      2.21 o
  10   4   1        7.36        5.63      0.94 o
  11   4   1       79.57       81.30      2.38 o
  12   4   1        9.69        9.68      1.00 o
  13   4   1       59.60       60.12      2.15 o
  14   4   1      199.12      192.77      4.09 o
  15   4   1      107.15      107.88      3.20 o
  16   4   1       27.36       28.64      2.11 o
  17   4   1       50.47       50.75      2.40 o
  18   4   1        7.48        6.91      1.64 o
  19   4   1        0.37       -0.12      1.17 o
  20   4   1        4.88        4.45      1.52 o
  21   4   1        5.16        7.42      1.74 o
   1   5   1      112.95      105.46      4.46 o
   2   5   1       39.59       40.96      1.55 o
   3   5   1       76.02       76.93      2.16 o
   4   5   1      170.45      168.42      3.56 o
   5   5   1        0.24       -0.18      0.77 o
   6   5   1       30.82       29.02      1.77 o
   7   5   1        6.10        5.97      1.16 o
   8   5   1       37.17       34.71      1.99 o
   9   5   1       23.76       20.47      1.68 o
  10   5   1       31.64       28.31      1.91 o
  11   5   1       32.98       29.88      2.48 o
  12   5   1        2.51        2.97      1.10 o
  13   5   1        5.39        3.94      1.06 o
  14   5   1        4.36        4.44      1.26 o
  15   5   1       12.31       13.85      1.88 o
  16   5   1        9.74        9.10      1.80 o
  17   5   1       40.83       42.74      3.01 o
  18   5   1       33.58       39.61      2.94 o
   1   6   1       23.11       20.71      1.53 o
   2   6   1       38.95       38.50      1.76 o
   3   6   1       81.54       84.12      2.50 o
   4   6   1       76.63       78.72      2.67 o
   5   6   1       16.07       15.06      1.45 o
   6   6   1        8.62        8.41      1.40 o
   7   6   1        0.90        1.18      1.06 o
   8   6   1       30.37       26.81      2.05 o
   9   6   1       10.49        9.20      1.49 o
  10   6   1       28.73       27.58      2.13 o
  11   6   1       43.67       47.39      2.66 o
  12   6   1       28.23       27.97      2.23 o
  13   6   1        2.24        0.41      1.14 o
  14   6   1       12.02       11.01      1.75 o
   1   7   1       20.81       21.40      1.82 o
   2   7   1       38.17       33.52      8.10 o
   3   7   1        3.39        2.66      1.15 o
   4   7   1       15.81       16.05      1.69 o
   5   7   1        0.89        1.18      1.24 o
   6   7   1        4.53        5.06      1.29 o
   0   0   2      941.54      949.11     12.40 o
   2   0   2     5237.89     5170.48     25.50 o
   4   0   2      777.01      690.04     11.24 o
   6   0   2      690.05      645.05     13.06 o
   8   0   2      360.80      362.44     15.82 o
  10   0   2       31.73       32.09      1.85 o
  12   0   2       45.32       46.80      1.81 o
  14   0   2       39.69       38.67      1.57 o
  16   0   2       29.66       24.68      1.75 o
  18   0   2      190.98      165.95      4.63 o
  20   0   2       22.56       25.89      1.98 o
  22   0   2        0.56        0.75      1.41 o
  24   0   2        4.05        0.91      2.42 o
   0   1   2    14766.00    14461.85    175.70 o
   1   1   2     8310.63     8167.04     51.15 o
   2   1   2     2552.90     2546.86     17.78 o
   3   1   2     1821.18     1861.34     12.00 o
   4   1   2      376.08      404.82      5.32 o
   5   1   2      362.00      362.96      3.74 o
   6   1   2      246.94      240.04      3.30 o
   7   1   2      182.72      167.31      2.05 o
   8   1   2      660.22      722.42     11.10 o
   9   1   2      363.50      379.11      4.76 o
  10   1   2      419.24      433.37      3.51 o
  11   1   2      442.93      464.81      3.81 o
  12   1   2       68.62       73.27      1.69 o
  13   1   2       93.46      100.51      2.79 o
  14   1   2       58.13       55.59      1.63 o
  15   1   2      224.66      231.48      4.36 o
  16   1   2       14.74       14.42      0.98 o
  17   1   2       55.19       50.48      1.61 o
  18   1   2       17.70       15.28      1.07 o
  19   1   2      141.77      133.99      2.96 o
  20   1   2       89.75       79.78      2.44 o
  21   1   2       28.05       22.30      2.62 o
  22   1   2       10.63        7.87      2.09 o
  23   1   2        4.88        5.11      2.63 o
  24   1   2       34.91       33.34      8.79 o
   0   2   2      170.37      119.87     47.33 o
   1   2   2      768.86      733.46      5.14 o
   2   2   2       57.26       57.94      1.20 o
   3   2   2      564.64      580.37      3.98 o
   4   2   2     1792.71     1914.63     14.24 o
   5   2   2     2891.78     3014.40     29.75 o
   6   2   2       12.44       14.84      0.56 o
   7   2   2       97.63      110.76      1.46 o
   8   2   2        7.20        6.81      0.51 o
   9   2   2       16.79       20.92      0.80 o
  10   2   2       23.72       24.39      1.04 o
  11   2   2      209.36      214.45      2.69 o
  12   2   2      168.39      167.47      4.87 o
  13   2   2      463.49      449.07      4.10 o
  14   2   2       22.05       28.85      1.30 o
  15   2   2      946.63      942.95     15.18 o
  16   2   2      359.65      358.76      6.73 o
  17   2   2       14.97       15.16      1.33 o
  18   2   2       44.99       46.83      2.08 o
  19   2   2       28.48       29.64      1.81 o
  20   2   2        1.67        1.77      1.08 o
  21   2   2       42.11       42.27      2.33 o
  22   2   2        4.93        4.06      1.25 o
  23   2   2       42.30       49.66      2.67 o
   0   3   2      218.79      236.61      6.85 o
   1   3   2       33.15       33.64      1.33 o
   2   3   2      144.00      160.10      2.52 o
   3   3   2      213.21      206.21      2.50 o
   4   3   2       49.38       49.79      1.47 o
   5   3   2       73.31       74.08      1.46 o
   6   3   2       25.74       24.58      0.92 o
   7   3   2        9.96       12.28      0.66 o
   8   3   2       52.69       58.25      1.73 o
   9   3   2       47.95       44.41      1.61 o
  10   3   2        1.39        1.84      0.51 o
  11   3   2      121.61      121.34      2.51 o
  12   3   2       58.39       59.48      1.96 o
  13   3   2      352.69      347.04      4.80 o
  14   3   2       24.29       25.12      1.60 o
  15   3   2       36.15       33.01      1.78 o
  16   3   2        5.54        5.83      1.02 o
  17   3   2       90.94       89.49      2.81 o
  18   3   2       13.81       12.15      1.69 o
  19   3   2       16.47       18.15      1.96 o
  20   3   2        1.29       -0.31      1.03 o
  21   3   2        0.74        1.98      1.27 o
  22   3   2        6.07        8.77      1.77 o
   0   4   2      135.73      128.61      4.30 o
   1   4   2      275.74      265.32      4.47 o
   2   4   2       46.08       46.74      1.59 o
   3   4   2      139.19      143.65      2.56 o
   4   4   2      274.93      271.47      3.40 o
   5   4   2      119.20      118.71      2.30 o
   6   4   2       50.36       51.73      1.47 o
   7   4   2      178.28      191.76      5.91 o
   8   4   2       17.50       16.32      1.20 o
   9   4   2       13.62       12.53      1.12 o
  10   4   2       54.61       47.55      2.06 o
  11   4   2      137.50      138.08      3.03 o
  12   4   2       59.62       55.45      2.42 o
  13   4   2      185.57      171.96      4.06 o
  14   4   2       10.87       11.06      1.66 o
  15   4   2       97.74       99.00      3.74 o
  16   4   2      149.87      141.66      6.71 o
  17   4   2      131.00      128.60      4.46 o
  18   4   2        8.86        7.50      1.66 o
  19   4   2       52.99       57.98      3.30 o
  20   4   2        2.51        4.08      1.47 o
   0   5   2     1163.86     1160.10     10.43 o
   1   5   2      173.98      185.45      3.77 o
   2   5   2       24.91       24.11      1.40 o
   3   5   2       30.63       33.10      1.58 o
   4   5   2        6.17        5.71      0.89 o
   5   5   2       45.28       45.21      2.10 o
   6   5   2       17.52       17.30      1.49 o
   7   5   2        5.85        5.97      1.11 o
   8   5   2       79.88       73.65      2.69 o
   9   5   2       23.52       20.89      1.68 o
  10   5   2       40.20       41.22      2.19 o
  11   5   2       54.17       48.38      2.13 o
  12   5   2       24.32       27.84      1.79 o
  13   5   2       15.17       13.06      1.42 o
  14   5   2       17.67       16.12      1.76 o
  15   5   2        5.49        5.40      1.54 o
  16   5   2       15.53       15.47      2.10 o
  17   5   2       13.80       13.69      2.05 o
   0   6   2       51.47       54.46      3.37 o
   1   6   2       10.77       11.44      1.14 o
   2   6   2       35.98       41.45      1.77 o
   3   6   2       32.32       35.72      2.16 o
   4   6   2       29.05       31.97      2.06 o
   5   6   2        1.87        1.68      1.04 o
   6   6   2        0.50        0.08      0.91 o
   7   6   2       12.00       12.90      1.84 o
   8   6   2        0.46       -0.73      1.08 o
   9   6   2        5.38        4.84      1.30 o
  10   6   2        5.51        6.73      1.44 o
  11   6   2        3.15        1.37      1.22 o
  12   6   2        1.46       -0.39      1.24 o
  13   6   2        9.57       10.18      2.01 o
   0   7   2       36.20       42.30      3.74 o
   1   7   2       10.31       11.09      1.79 o
   2   7   2       60.85       69.57      2.83 o
   3   7   2       26.77       27.15      1.99 o
   4   7   2       29.83       35.68      2.21 o
   5   7   2       16.40       17.33      1.74 o
   2   0   3       55.36       57.99      0.81 o
   4   0   3     2204.74     2142.59     35.13 o
   6   0   3      599.35      586.63      6.43 o
   8   0   3       31.14       34.43      1.92 o
  10   0   3       17.43       21.60      1.71 o
  12   0   3      220.82      209.33      4.85 o
  14   0   3       15.35       14.93      1.34 o
  16   0   3      225.94      218.55      6.61 o
  18   0   3       57.73       56.63      2.50 o
  20   0   3       52.93       57.77      2.70 o
  22   0   3       18.89       18.53      2.40 o
  24   0   3        7.09        5.52      3.09 o
   1   1   3     1050.15     1080.97     12.06 o
   2   1   3      551.83      604.68      6.80 o
   3   1   3      131.71      135.22      2.04 o
   4   1   3      385.73      434.78      7.64 o
   5   1   3      632.33      628.07     12.86 o
   6   1   3      440.83      475.58      9.30 o
   7   1   3      104.46      107.72      1.85 o
   8   1   3      419.21      426.58      4.89 o
   9   1   3      179.57      178.37      3.30 o
  10   1   3       55.20       62.60      1.55 o
  11   1   3      233.64      244.47      4.62 o
  12   1   3       39.89       49.53      1.48 o
  13   1   3      618.24      604.89     12.26 o
  14   1   3      537.24      518.61      6.42 o
  15   1   3      468.60      431.39      6.07 o
  16   1   3      265.49      252.39      6.42 o
  17   1   3       27.41       22.98      1.35 o
  18   1   3        0.95        0.46      0.68 o
  19   1   3        3.73        4.03      1.03 o
  20   1   3       14.47       12.50      1.73 o
  21   1   3        5.37        6.70      1.27 o
  22   1   3        0.31        0.59      1.20 o
  23   1   3        1.66        2.84      1.40 o
  24   1   3       14.63       18.28      2.24 o
   1   2   3     1323.36     1351.50      7.14 o
   2   2   3     1208.26     1221.24      8.91 o
   3   2   3      317.80      324.91      6.05 o
   4   2   3       16.43       16.71      0.67 o
   5   2   3      149.31      141.76      1.79 o
   6   2   3        7.21        4.77      0.49 o
   7   2   3       29.18       32.68      0.87 o
   8   2   3       60.29       64.99      1.10 o
   9   2   3      165.89      184.68      3.72 o
  10   2   3      153.22      155.19      1.90 o
  11   2   3      307.53      305.37      3.77 o
  12   2   3       92.58       96.09      2.46 o
  13   2   3      381.02      378.28      5.87 o
  14   2   3      319.18      327.14      6.63 o
  15   2   3       82.57       83.22      2.30 o
  16   2   3        7.35        7.68      0.94 o
  17   2   3       50.67       50.58      3.28 o
  18   2   3        7.78        7.23      1.78 o
  19   2   3       50.07       49.59      3.15 o
  20   2   3       33.45       33.89      2.52 o
  21   2   3       17.65       16.75      2.07 o
  22   2   3        2.68        1.63      1.28 o
  23   2   3       19.67       30.00      2.66 o
   1   3   3      245.14      246.74      3.39 o
   2   3   3       11.25       13.12      0.79 o
   3   3   3      151.43      145.99      2.33 o
   4   3   3       20.68       22.04      1.03 o
   5   3   3       97.69      114.44      1.99 o
   6   3   3       22.63       24.36      1.04 o
   7   3   3       50.77       56.88      2.02 o
   8   3   3       12.85       15.30      1.04 o
   9   3   3      144.17      134.02      2.85 o
  10   3   3       10.79       11.74      1.01 o
  11   3   3       70.55       65.62      1.96 o
  12   3   3       32.86       33.78      1.65 o
  13   3   3        9.16        9.57      0.89 o
  14   3   3        6.26        4.29      1.25 o
  15   3   3        3.80        4.49      1.29 o
  16   3   3       12.78       13.30      1.69 o
  17   3   3       20.48       18.90      1.97 o
  18   3   3       10.74       12.21      1.77 o
  19   3   3       24.52       26.70      2.84 o
  20   3   3        8.15        7.46      1.91 o
  21   3   3        1.30        3.66      1.75 o
  22   3   3        1.52        1.33      1.59 o
   1   4   3      609.26      601.03      7.49 o
   2   4   3      128.23      128.25      2.82 o
   3   4   3       20.40       17.91      1.12 o
   4   4   3      121.58      114.84      3.19 o
   5   4   3       11.38       10.51      1.11 o
   6   4   3       26.82       22.99      1.19 o
   7   4   3       41.39       40.19      1.85 o
   8   4   3       30.18       31.12      1.68 o
   9   4   3      144.20      130.70      3.14 o
  10   4   3       44.96       37.79      1.94 o
  11   4   3      117.02      114.31      3.34 o
  12   4   3      157.76      154.64      3.88 o
  13   4   3       40.60       42.36      2.32 o
  14   4   3        2.53        3.59      1.31 o
  15   4   3       12.17       11.95      1.81 o
  16   4   3       29.41       31.03      2.50 o
  17   4   3       56.08       59.70      3.25 o
  18   4   3       17.86       19.65      4.55 o
  19   4   3       38.31       42.39      3.71 o
  20   4   3       14.47       18.59      3.24 o
   1   5   3      135.90      133.06      3.24 o
   2   5   3       18.38       18.37      1.28 o
   3   5   3        2.92        2.40      0.78 o
   4   5   3       37.56       35.03      1.61 o
   5   5   3       22.20       22.41      1.64 o
   6   5   3       73.49       74.95      3.01 o
   7   5   3        4.91        3.84      1.21 o
   8   5   3       10.17        9.66      1.52 o
   9   5   3        8.17        6.11      1.38 o
  10   5   3       37.57       34.95      2.11 o
  11   5   3       81.39       79.96      2.93 o
  12   5   3       10.76        9.49      1.75 o
  13   5   3       18.85       17.34      2.12 o
  14   5   3       76.16       74.95      3.64 o
  15   5   3       12.94        9.47      2.25 o
  16   5   3       76.07       79.86      8.82 o
  17   5   3       54.98       53.55      4.11 o
   1   6   3        2.00        2.24      0.82 o
   2   6   3        2.44        2.01      0.92 o
   3   6   3        4.28        2.80      1.08 o
   4   6   3       17.59       19.84      1.78 o
   5   6   3        3.45        3.62      1.17 o
   6   6   3        8.17       11.62      1.50 o
   7   6   3        2.77        3.80      1.21 o
   8   6   3        3.99        4.75      1.54 o
   9   6   3        1.72        1.57      2.39 o
  10   6   3        3.87        2.17      1.86 o
  11   6   3        2.71        2.75      1.85 o
  12   6   3        5.41        3.70      2.39 o
   1   7   3        3.52        5.13      1.49 o
   2   7   3       14.81       16.92      1.95 o
   0   0   4     1405.59     1451.68     30.97 o
   2   0   4      549.75      544.11      5.85 o
   4   0   4      691.48      723.53     14.08 o
   6   0   4      809.69      802.02     11.65 o
   8   0   4       82.46       88.53      3.06 o
  10   0   4      511.71      491.24      7.30 o
  12   0   4       95.76       97.66      4.45 o
  14   0   4      200.73      205.39     11.00 o
  16   0   4      309.53      305.54      6.62 o
  18   0   4        2.68        2.33      1.41 o
  20   0   4       77.40       83.34      4.20 o
  22   0   4        4.60        6.26      1.89 o
   0   1   4      121.21      119.48      2.15 o
   1   1   4      352.66      343.99      8.73 o
   2   1   4     1107.17     1078.19      6.59 o
   3   1   4     1000.81     1006.93     14.66 o
   4   1   4      808.66      846.35     10.38 o
   5   1   4      938.75      916.39      7.19 o
   6   1   4      296.94      280.98      3.54 o
   7   1   4      417.43      457.75     11.03 o
   8   1   4      141.61      149.00      2.88 o
   9   1   4       24.78       25.87      1.08 o
  10   1   4      175.29      172.95      4.22 o
  11   1   4       77.56       76.38      1.71 o
  12   1   4      263.93      255.85      6.60 o
  13   1   4      302.04      304.56      6.53 o
  14   1   4       33.54       32.47      1.36 o
  15   1   4      107.70      113.20      3.01 o
  16   1   4      275.71      267.79      6.25 o
  17   1   4      210.44      199.17      8.92 o
  18   1   4       63.69       60.09      2.81 o
  19   1   4       44.62       46.69      2.29 o
  20   1   4       15.39       13.59      1.85 o
  21   1   4        6.68        7.63      1.62 o
  22   1   4        3.98        6.50      1.64 o
  23   1   4       27.14       32.87      3.88 o
   0   2   4      725.45      721.55      6.34 o
   1   2   4      652.03      643.85      4.63 o
   2   2   4      443.36      394.88      4.78 o
   3   2   4     1720.31     1706.67     16.89 o
   4   2   4      362.21      374.38      3.04 o
   5   2   4      156.75      160.47      2.55 o
   6   2   4       42.49       48.00      1.68 o
   7   2   4       96.23      103.57      3.01 o
   8   2   4      286.87      299.18      6.35 o
   9   2   4      286.89      305.51      7.11 o
  10   2   4       68.72       71.18      1.78 o
  11   2   4      133.14      130.89      2.46 o
  12   2   4      106.09      110.28      3.16 o
  13   2   4      237.26      227.45      4.51 o
  14   2   4        8.47        8.79      1.30 o
  15   2   4       59.80       53.13      3.25 o
  16   2   4       28.89       28.95      1.79 o
  17   2   4      120.45      101.45      3.80 o
  18   2   4       14.51       11.67      1.71 o
  19   2   4        9.21        9.13      1.67 o
  20   2   4       13.93       14.44      1.98 o
  21   2   4       20.91       22.27      2.33 o
  22   2   4       19.77       26.04      2.55 o
   0   3   4      512.37      472.86      6.98 o
   1   3   4      229.85      241.21      4.25 o
   2   3   4      140.24      132.07      2.56 o
   3   3   4       84.66       89.15      1.76 o
   4   3   4       65.91       73.36      1.61 o
   5   3   4      235.87      232.72      3.42 o
   6   3   4       14.17       14.03      0.78 o
   7   3   4       79.90       82.38      1.79 o
   8   3   4       10.37       14.36      1.10 o
   9   3   4        2.89        1.85      0.63 o
  10   3   4       13.49       11.74      1.20 o
  11   3   4      133.47      122.40      3.01 o
  12   3   4       17.71       17.06      1.64 o
  13   3   4       38.57       35.82      2.05 o
  14   3   4        9.36        8.00      1.78 o
  15   3   4       39.05       37.47      3.04 o
  16   3   4        8.92       11.41      2.07 o
  17   3   4        1.93        4.33      2.52 o
  18   3   4        6.58        4.66      1.66 o
  19   3   4       44.88       49.51      3.71 o
  20   3   4       24.39       23.97      2.94 o
  21   3   4       34.55       36.03      2.88 o
   0   4   4      548.99      204.53    253.49 o
   1   4   4      470.39      460.83      5.47 o
   2   4   4      166.73      160.24      5.62 o
   3   4   4       59.18       59.51      1.83 o
   4   4   4       18.00       19.31      1.18 o
   5   4   4       70.85       66.81      1.75 o
   6   4   4       22.77       20.98      1.17 o
   7   4   4        5.04        5.95      0.97 o
   8   4   4       61.71       50.44      2.03 o
   9   4   4       92.15       93.72      2.90 o
  10   4   4        5.67        4.61      1.34 o
  11   4   4      183.46      162.72      4.64 o
  12   4   4       10.97        7.41      1.52 o
  13   4   4        1.25        0.23      1.17 o
  14   4   4        4.31        3.82      1.91 o
  15   4   4       24.56       25.41      4.82 o
  16   4   4        6.06        4.56      1.70 o
  17   4   4       28.53       33.01      3.28 o
  18   4   4       10.72        8.67      2.19 o
  19   4   4       27.62       30.37      4.52 o
   0   5   4      130.86      134.40      3.76 o
   1   5   4       51.77       49.63      5.27 o
   2   5   4      115.70      117.52      2.75 o
   3   5   4        0.06       -0.30      0.65 o
   4   5   4       18.20       17.92      1.27 o
   5   5   4       11.54        9.06      1.24 o
   6   5   4       33.17       32.75      1.90 o
   7   5   4       25.89       24.30      2.19 o
   8   5   4       39.27       32.78      3.00 o
   9   5   4       30.56       28.26      2.39 o
  10   5   4      130.25      129.83      4.49 o
  11   5   4       20.34       20.25      2.16 o
  12   5   4       51.37       55.34      3.22 o
  13   5   4        4.37        4.66      1.56 o
  14   5   4        7.90        8.30      2.14 o
  15   5   4       26.15       29.10      3.91 o
  16   5   4       23.33       20.73      2.94 o
   0   6   4       12.44       11.77      1.70 o
   1   6   4        7.35        8.37      1.08 o
   2   6   4        8.23        9.92      1.26 o
   3   6   4       11.52       13.99      1.92 o
   4   6   4       19.46       26.11      2.37 o
   5   6   4       21.70       25.96      2.41 o
   6   6   4        0.80        0.23      1.24 o
   7   6   4        2.68        1.90      1.42 o
   8   6   4       20.11       20.61      2.33 o
   9   6   4        2.15        1.99      1.42 o
  10   6   4       26.35       30.16      2.77 o
  11   6   4        0.47       -0.58      1.75 o
   2   0   5      449.58      473.15      5.02 o
   4   0   5       69.42       66.78      2.17 o
   6   0   5     1126.76     1143.73     22.02 o
   8   0   5      102.25       97.07      2.35 o
  10   0   5       66.73       60.92      1.79 o
  12   0   5      279.76      275.33      6.91 o
  14   0   5      899.21      888.79     14.24 o
  16   0   5      379.58      365.23     23.85 o
  18   0   5      150.52      154.15     15.49 o
  20   0   5       10.78       10.20      2.08 o
  22   0   5       22.68       26.94      3.03 o
   1   1   5       49.94       53.04      0.82 o
   2   1   5       56.88       52.19      1.03 o
   3   1   5       14.91       18.73      0.71 o
   4   1   5      154.89      149.57      3.02 o
   5   1   5       84.46       82.90      1.98 o
   6   1   5       10.24        9.02      0.78 o
   7   1   5       33.98       35.91      1.89 o
   8   1   5       17.25       19.53      1.37 o
   9   1   5       21.88       21.61      1.40 o
  10   1   5       72.50       66.45      1.96 o
  11   1   5      163.53      157.55      4.18 o
  12   1   5      518.87      496.14     15.58 o
  13   1   5      108.81      104.84      3.79 o
  14   1   5       49.57       52.13      2.25 o
  15   1   5       54.47       55.48      2.32 o
  16   1   5      155.99      155.05      4.40 o
  17   1   5       11.57       11.41      1.39 o
  18   1   5        0.23        0.04      0.87 o
  19   1   5        6.50        9.09      1.36 o
  20   1   5        9.98       11.75      1.52 o
  21   1   5        5.26        4.52      1.56 o
  22   1   5        6.91        9.28      1.84 o
   1   2   5      356.58      343.88      3.70 o
   2   2   5       66.92       77.53      1.86 o
   3   2   5      329.95      262.25     42.69 o
   4   2   5      248.48      255.42      3.67 o
   5   2   5        6.47        7.10      1.67 o
   6   2   5       32.65       34.42      1.59 o
   7   2   5       29.02       30.96      1.52 o
   8   2   5        3.44        4.16      0.84 o
   9   2   5       88.91       91.74      2.33 o
  10   2   5       12.38       12.35      1.10 o
  11   2   5       30.84       29.18      1.49 o
  12   2   5        8.17        9.28      0.91 o
  13   2   5       30.58       31.35      1.77 o
  14   2   5       81.99       76.76      2.75 o
  15   2   5       50.93       49.31      2.25 o
  16   2   5       26.77       25.65      1.81 o
  17   2   5       17.68       16.23      1.59 o
  18   2   5        9.28       10.55      1.74 o
  19   2   5       20.42       22.31      2.27 o
  20   2   5        9.67       10.21      1.87 o
  21   2   5        3.07        4.16      1.57 o
   1   3   5      618.09      600.48      5.35 o
   2   3   5      144.16      147.00      4.55 o
   3   3   5      441.71      439.48      4.19 o
   4   3   5       99.50       93.14      2.57 o
   5   3   5      105.12      108.07      1.88 o
   6   3   5        4.30        3.97      0.62 o
   7   3   5       88.40       85.31      2.41 o
   8   3   5       34.67       31.43      1.58 o
   9   3   5      170.65      151.72      3.64 o
  10   3   5       78.86       70.74      2.49 o
  11   3   5       30.90       29.11      2.00 o
  12   3   5       49.13       50.00      2.68 o
  13   3   5       28.41       28.27      2.05 o
  14   3   5       41.77       42.13      2.42 o
  15   3   5        5.75        8.52      1.93 o
  16   3   5       20.35       21.36      2.63 o
  17   3   5       37.97       41.07      3.34 o
  18   3   5       39.17       43.76      2.97 o
  19   3   5       38.82       42.96      2.98 o
  20   3   5       13.29       13.43      2.08 o
   1   4   5      217.49      208.83      3.45 o
   2   4   5       13.63       14.10      1.32 o
   3   4   5       54.97       56.32      1.80 o
   4   4   5       22.52       20.49      1.14 o
   5   4   5       10.56       10.59      1.06 o
   6   4   5        8.70        9.09      1.01 o
   7   4   5        5.92        3.93      1.05 o
   8   4   5       35.19       27.08      2.16 o
   9   4   5       20.05       19.91      2.00 o
  10   4   5        6.44        5.78      1.43 o
  11   4   5       20.03       18.34      1.61 o
  12   4   5       16.65       12.76      2.05 o
  13   4   5        5.54        4.41      1.61 o
  14   4   5        2.71        1.64      1.41 o
  15   4   5        5.12        4.95      1.82 o
  16   4   5       19.83       23.68      2.96 o
  17   4   5        5.70        5.77      2.03 o
  18   4   5        4.03        9.23      2.31 o
   1   5   5       37.75       36.29      1.80 o
   2   5   5        8.57        9.11      1.28 o
   3   5   5        0.29       -0.34      0.80 o
   4   5   5       18.21       17.66      1.92 o
   5   5   5       17.54       16.06      1.92 o
   6   5   5       15.07       13.44      1.77 o
   7   5   5        0.56       -0.29      0.99 o
   8   5   5       30.10       31.44      2.50 o
   9   5   5       32.35       39.13      2.36 o
  10   5   5       30.59       40.48      4.68 o
  11   5   5       55.47       55.48      3.29 o
  12   5   5       30.94       28.59      2.62 o
  13   5   5        9.51       11.22      1.96 o
  14   5   5       19.46       23.48      4.45 o
   1   6   5       30.53       29.86      2.48 o
   2   6   5       14.49       13.33      1.98 o
   3   6   5        4.89        4.19      1.53 o
   4   6   5        4.55        3.45      1.52 o
   5   6   5       29.61       32.85      2.73 o
   6   6   5       48.59       54.43      3.32 o
   7   6   5       10.74       12.85      2.09 o
   8   6   5       27.80       29.92      2.73 o
   9   6   5       13.38       12.33      2.10 o
   0   0   6      739.69      773.89     32.46 o
   2   0   6     1308.73     1313.60     14.79 o
   4   0   6       73.35       88.55      1.66 o
   6   0   6      425.70      423.34      4.63 o
   8   0   6      500.75      502.68      7.99 o
  10   0   6      773.09      750.01     12.49 o
  12   0   6      841.33      828.22     22.70 o
  14   0   6      116.91      112.65      4.60 o
  16   0   6      257.28      263.47     15.73 o
  18   0   6      357.76      364.70     22.52 o
  20   0   6        9.11       15.11      2.50 o
   0   1   6      185.37      189.91      4.11 o
   1   1   6       16.64       16.49      0.59 o
   2   1   6      234.04      245.37      2.18 o
   3   1   6       31.87       28.38      3.48 o
   4   1   6       37.85       34.24      1.46 o
   5   1   6      275.31      270.65      4.73 o
   6   1   6       17.88       20.75      1.13 o
   7   1   6       50.94       53.91      1.67 o
   8   1   6       48.72       46.86      1.61 o
   9   1   6       38.78       36.46      1.82 o
  10   1   6       15.42       13.48      1.29 o
  11   1   6       31.04       32.23      2.10 o
  12   1   6       73.04       71.11      2.56 o
  13   1   6       27.22       27.70      1.79 o
  14   1   6       12.14       13.65      1.45 o
  15   1   6      146.43      147.33      3.77 o
  16   1   6       29.30       30.21      1.96 o
  17   1   6       39.93       43.02      2.30 o
  18   1   6       28.15       29.03      2.07 o
  19   1   6        0.88        1.68      1.05 o
  20   1   6        8.33       11.68      1.61 o
  21   1   6       18.63       24.19      2.50 o
   0   2   6      407.88      404.98      4.76 o
   1   2   6      131.29      120.05      1.85 o
   2   2   6       53.36       47.83      1.34 o
   3   2   6       25.00       24.01      0.93 o
   4   2   6       46.76       40.71      4.74 o
   5   2   6       45.39       41.82      1.44 o
   6   2   6       66.80       70.51      1.79 o
   7   2   6       48.79       42.22      1.48 o
   8   2   6        5.11        5.05      0.74 o
   9   2   6        3.38        5.92      0.86 o
  10   2   6       78.21       76.41      2.15 o
  11   2   6       27.91       24.97      1.40 o
  12   2   6        1.80        2.50      0.77 o
  13   2   6       50.76       45.67      2.19 o
  14   2   6       31.77       31.96      1.96 o
  15   2   6       13.24       13.57      1.48 o
  16   2   6       20.56       20.73      1.74 o
  17   2   6       10.49       10.38      1.46 o
  18   2   6       14.33       19.03      2.18 o
  19   2   6        6.06        8.13      1.78 o
  20   2   6       34.34       35.79      2.90 o
   0   3   6      243.85      235.08      5.65 o
   1   3   6      294.47      268.15      3.85 o
   2   3   6      267.06      254.14      8.74 o
   3   3   6      889.94      838.85      6.70 o
   4   3   6       84.73       80.68      2.29 o
   5   3   6      321.23      307.87      4.15 o
   6   3   6       38.84       43.77      1.74 o
   7   3   6       88.65       84.73      2.28 o
   8   3   6       65.53       66.03      2.07 o
   9   3   6      104.32       97.44      2.46 o
  10   3   6       10.15       10.56      1.45 o
  11   3   6       30.66       23.86      1.98 o
  12   3   6        7.97        4.79      1.25 o
  13   3   6       58.47       47.88      2.65 o
  14   3   6        9.91       10.89      1.62 o
  15   3   6       57.75       57.38      3.11 o
  16   3   6       20.19       19.22      2.16 o
  17   3   6       62.09       65.67      3.55 o
  18   3   6        8.87       11.31      2.00 o
  19   3   6        0.63        1.55      1.36 o
   0   4   6      137.79      142.23      4.83 o
   1   4   6       12.41        7.00      3.52 o
   2   4   6       79.02       72.97      2.53 o
   3   4   6        9.51        9.15      1.20 o
   4   4   6        5.28        5.61      0.97 o
   5   4   6        5.47        4.82      0.93 o
   6   4   6        1.47        1.75      0.77 o
   7   4   6        9.34        8.47      1.32 o
   8   4   6       57.67       55.63      2.51 o
   9   4   6        5.80        8.28      1.35 o
  10   4   6       50.50       52.70      2.55 o
  11   4   6       13.47       14.11      1.58 o
  12   4   6        1.21        0.03      1.13 o
  13   4   6       15.24       16.62      2.55 o
  14   4   6        0.38        0.28      1.28 o
  15   4   6       28.50       30.92      3.30 o
  16   4   6        6.81       10.03      2.38 o
   0   5   6       19.26       11.33      6.94 o
   1   5   6       17.02       18.26      1.66 o
   2   5   6        9.34       12.88      1.50 o
   3   5   6       17.23       19.79      1.71 o
   4   5   6       22.09       22.95      2.24 o
   5   5   6       17.17       17.03      2.03 o
   6   5   6       18.90       21.22      2.19 o
   7   5   6        2.60       -0.27      1.17 o
   8   5   6        0.31       -0.71      0.99 o
   9   5   6       16.81       17.58      1.85 o
  10   5   6        9.83       10.82      1.64 o
  11   5   6        5.26        8.80      1.60 o
  12   5   6        8.44       12.91      1.81 o
  13   5   6        0.54       -0.64      1.20 o
   0   6   6       36.38       32.67      4.91 o
   1   6   6       22.19       21.85      2.33 o
   2   6   6        5.14        7.76      1.81 o
   3   6   6       11.05       12.18      2.91 o
   4   6   6       23.18       26.11      2.60 o
   5   6   6       18.76       20.01      2.39 o
   6   6   6        7.88        8.35      1.92 o
   2   0   7       70.64       71.18      2.28 o
   4   0   7       21.43       21.39      2.00 o
   6   0   7       19.95       21.36      2.09 o
   8   0   7      148.01      151.72      5.42 o
  10   0   7      324.94      314.65      7.13 o
  12   0   7      348.98      347.31      7.82 o
  14   0   7       45.12       47.08      3.36 o
  16   0   7      100.09       96.76      4.67 o
  18   0   7       12.92       13.53      2.40 o
  20   0   7       22.22       28.81      3.28 o
   1   1   7       96.61       95.27      1.54 o
   2   1   7       51.94       51.48      1.25 o
   3   1   7       33.84       33.67      1.11 o
   4   1   7       10.85       10.44      1.00 o
   5   1   7       29.12       27.90      1.33 o
   6   1   7      160.80      158.56      2.91 o
   7   1   7       52.50       53.18      1.74 o
   8   1   7       57.19       53.37      1.98 o
   9   1   7       15.64       16.19      1.15 o
  10   1   7       71.47       73.05      2.10 o
  11   1   7       61.81       61.23      2.47 o
  12   1   7       15.36       15.22      1.52 o
  13   1   7       52.64       54.31      2.44 o
  14   1   7       87.44       91.38      3.13 o
  15   1   7       31.87       32.29      2.13 o
  16   1   7       20.75       22.13      1.88 o
  17   1   7       45.79       48.70      2.59 o
  18   1   7       55.80       57.17      2.82 o
  19   1   7       36.26       38.42      2.48 o
  20   1   7       21.16       24.91      2.16 o
   1   2   7       95.95       96.50      1.77 o
   2   2   7      185.43      178.82      2.29 o
   3   2   7      220.77      213.90      3.00 o
   4   2   7       54.52       56.03      1.69 o
   5   2   7       52.85       51.79      2.64 o
   6   2   7        1.49       -0.18      0.59 o
   7   2   7       46.44       42.78      1.70 o
   8   2   7       38.80       36.91      1.49 o
   9   2   7       80.85       70.96      1.97 o
  10   2   7       25.59       23.50      1.30 o
  11   2   7       11.27        9.58      0.98 o
  12   2   7       53.87       53.30      2.41 o
  13   2   7       15.42       15.75      1.57 o
  14   2   7        1.82        3.21      1.06 o
  15   2   7       23.79       27.09      1.99 o
  16   2   7        0.94        0.58      0.99 o
  17   2   7       20.20       27.05      2.12 o
  18   2   7       28.65       31.44      3.40 o
  19   2   7       18.12       23.81      2.55 o
   1   3   7      148.07      147.34      2.66 o
   2   3   7       13.47       12.71      1.04 o
   3   3   7      110.60      103.43      2.57 o
   4   3   7       16.34       15.45      1.13 o
   5   3   7       84.20       79.12      2.10 o
   6   3   7        8.79        7.58      0.90 o
   7   3   7       71.96       60.36      2.11 o
   8   3   7       23.92       21.87      1.46 o
   9   3   7        1.67        1.00      0.88 o
  10   3   7        5.90        7.14      1.08 o
  11   3   7       13.24       12.06      1.26 o
  12   3   7        9.84       10.51      1.26 o
  13   3   7        9.01        9.77      1.44 o
  14   3   7       42.65       45.03      2.46 o
  15   3   7       22.51       25.54      2.04 o
  16   3   7       11.49       16.80      2.20 o
  17   3   7        9.64        8.72      1.90 o
   1   4   7       28.77       30.00      1.88 o
   2   4   7       52.14       46.84      2.23 o
   3   4   7       19.69       16.79      1.56 o
   4   4   7       66.98       64.27      2.32 o
   5   4   7      132.19      133.22      3.19 o
   6   4   7        2.36        2.52      1.07 o
   7   4   7       28.93       29.45      2.06 o
   8   4   7        7.35        6.51      1.35 o
   9   4   7        3.34        3.11      1.17 o
  10   4   7        1.44        0.71      0.97 o
  11   4   7        7.34        7.38      1.36 o
  12   4   7       29.35       26.60      2.79 o
  13   4   7       21.12       25.12      2.44 o
  14   4   7       33.90       33.98      2.72 o
   1   5   7        0.29        0.81      1.02 o
   2   5   7       27.92       32.24      2.11 o
   3   5   7       14.11       16.70      2.11 o
   4   5   7        1.19        1.16      1.32 o
   5   5   7        8.37       10.34      2.58 o
   6   5   7       41.61       51.51      3.18 o
   7   5   7       19.66       21.29      2.70 o
   8   5   7        4.14        4.20      1.42 o
   9   5   7       21.02       19.97      2.03 o
  10   5   7        8.39        9.92      1.74 o
   0   0   8      292.16      312.13      7.58 o
   2   0   8       48.50       51.09      2.07 o
   4   0   8       16.97       17.55      1.96 o
   6   0   8       58.57       55.74      3.36 o
   8   0   8       29.64       27.34      2.50 o
  10   0   8       38.13       37.72      4.06 o
  12   0   8       15.14       15.38      2.23 o
  14   0   8       16.57       17.15      3.61 o
  16   0   8       11.65       13.20      2.36 o
  18   0   8        6.42        6.84      3.58 o
   0   1   8      108.49      110.29      4.05 o
   1   1   8      239.40      238.79      3.27 o
   2   1   8       14.67       17.67      1.02 o
   3   1   8       32.44       33.30      1.45 o
   4   1   8       39.72       40.48      1.57 o
   5   1   8        0.85        0.76      0.66 o
   6   1   8        3.52        2.72      0.93 o
   7   1   8       46.57       45.90      2.14 o
   8   1   8       80.29       75.21      2.69 o
   9   1   8       97.63       94.94      3.04 o
  10   1   8      348.72      342.72      5.64 o
  11   1   8       63.61       66.91      2.70 o
  12   1   8       28.01       26.86      1.97 o
  13   1   8      105.32      108.35      3.48 o
  14   1   8       11.51       14.77      1.67 o
  15   1   8       11.90       11.75      1.60 o
  16   1   8       15.22       17.98      1.87 o
  17   1   8       26.90       26.83      2.17 o
  18   1   8       57.11       64.82      3.12 o
   0   2   8       48.16       48.30      2.38 o
   1   2   8       62.16       62.14      1.79 o
   2   2   8      107.39      105.11      2.81 o
   3   2   8      350.86      342.27      6.11 o
   4   2   8       96.44       96.27      2.26 o
   5   2   8      139.55      129.15      2.80 o
   6   2   8       73.05       65.69      2.12 o
   7   2   8       87.62       81.68      3.21 o
   8   2   8       11.06       10.62      1.05 o
   9   2   8       23.72       23.59      1.56 o
  10   2   8        5.31        5.24      1.01 o
  11   2   8        2.21        2.58      0.92 o
  12   2   8       20.06       21.06      1.83 o
  13   2   8        7.15        8.40      1.41 o
  14   2   8        4.23        2.88      1.17 o
  15   2   8       16.98       18.83      1.85 o
  16   2   8       73.48       80.44      3.31 o
  17   2   8       30.75       39.22      2.55 o
   0   3   8       10.78       10.72      2.52 o
   1   3   8        9.16        9.09      1.28 o
   2   3   8       11.79       13.15      1.26 o
   3   3   8        5.60        4.76      0.80 o
   4   3   8        2.86        1.16      0.61 o
   5   3   8        7.98        7.11      0.98 o
   6   3   8        3.34        2.40      0.80 o
   7   3   8       13.15       15.52      1.23 o
   8   3   8        2.99        2.46      0.90 o
   9   3   8       20.71       24.29      1.64 o
  10   3   8        8.77        9.97      1.27 o
  11   3   8        7.16        5.50      1.27 o
  12   3   8        2.74        2.04      1.17 o
  13   3   8       26.57       28.35      2.17 o
  14   3   8        2.04        3.60      1.28 o
  15   3   8       37.20       43.23      2.63 o
   0   4   8        0.47        0.27      1.31 o
   1   4   8        2.64        3.96      1.21 o
   2   4   8       90.37       74.97      9.23 o
   3   4   8       42.01       36.81      2.20 o
   4   4   8       13.12       11.64      1.51 o
   5   4   8      217.03      226.65      4.29 o
   6   4   8       45.14       43.26      2.19 o
   7   4   8        7.22        6.20      1.22 o
   8   4   8        9.71       11.86      1.42 o
   9   4   8        1.44        0.80      1.00 o
  10   4   8        2.19        2.00      1.04 o
  11   4   8       13.48       16.27      2.02 o
  12   4   8        0.94        1.12      1.17 o
   0   5   8        4.57        5.06      1.92 o
   1   5   8        6.85        6.18      1.41 o
   2   5   8       25.42       27.57      2.59 o
   3   5   8       22.01       22.69      2.44 o
   4   5   8        0.45       -0.02      1.37 o
   5   5   8       13.20       12.30      2.06 o
   6   5   8        8.30        8.58      1.95 o
   2   0   9        2.04        1.53      1.85 o
   4   0   9       16.27       13.31      1.92 o
   6   0   9       13.51       14.19      2.03 o
   8   0   9        4.35        4.85      1.58 o
  10   0   9       27.76       28.11      2.78 o
  12   0   9       24.02       24.40      2.80 o
  14   0   9       26.56       35.91      3.38 o
  16   0   9       12.74       16.99      2.70 o
   1   1   9      108.17      109.64      2.79 o
   2   1   9       94.71       90.39      2.69 o
   3   1   9       46.16       48.89      2.16 o
   4   1   9       98.95       95.49      2.61 o
   5   1   9       67.30       63.04      2.23 o
   6   1   9       27.78       26.84      1.63 o
   7   1   9       28.61       31.37      1.97 o
   8   1   9       39.94       40.72      2.23 o
   9   1   9       49.08       50.21      2.47 o
  10   1   9        8.30        9.75      1.43 o
  11   1   9       39.80       41.62      2.37 o
  12   1   9       12.47       13.55      1.62 o
  13   1   9       15.70       15.48      1.74 o
  14   1   9       34.61       37.69      2.44 o
  15   1   9       11.95       16.11      2.33 o
  16   1   9        3.80        5.80      1.47 o
   1   2   9       58.67       56.63      2.11 o
   2   2   9       56.63       53.95      2.05 o
   3   2   9        6.48        5.24      1.11 o
   4   2   9       32.68       31.85      1.88 o
   5   2   9       18.55       16.66      1.53 o
   6   2   9        7.81        7.92      1.15 o
   7   2   9       18.78       18.48      1.49 o
   8   2   9       70.90       57.64      3.82 o
   9   2   9       29.50       32.82      1.86 o
  10   2   9        6.16        8.35      1.23 o
  11   2   9       67.29       65.33      2.91 o
  12   2   9        5.96        6.30      1.80 o
  13   2   9        2.55        1.42      1.10 o
  14   2   9       60.71       66.91      3.13 o
  15   2   9        8.97       14.80      1.86 o
   1   3   9       20.80       21.82      2.99 o
   2   3   9        2.01        2.29      0.95 o
   3   3   9       39.19       39.32      2.09 o
   4   3   9        8.29        6.99      1.16 o
   5   3   9        5.16        3.75      1.46 o
   6   3   9        2.52        2.52      1.16 o
   7   3   9        2.61        3.78      1.14 o
   8   3   9        1.07        1.27      1.02 o
   9   3   9        0.69        1.43      1.04 o
  10   3   9        0.27        0.58      1.03 o
  11   3   9        4.03        5.49      1.38 o
  12   3   9        2.03        3.22      1.29 o
   1   4   9        7.83        8.75      1.54 o
   2   4   9       24.74       29.77      2.53 o
   3   4   9       13.87        7.18      2.72 o
   4   4   9        5.56        5.99      1.40 o
   5   4   9        8.44        6.46      1.48 o
   6   4   9       18.86       23.49      3.31 o
   7   4   9       47.68       49.87      3.24 o
   8   4   9        5.07        6.40      2.03 o
   0   0  10      151.12      139.22      7.94 o
   2   0  10       39.78       37.60      3.23 o
   4   0  10       90.39       90.01      5.24 o
   6   0  10       33.91       33.87      2.98 o
   8   0  10       60.78       62.55      6.27 o
  10   0  10       38.42       42.85      3.88 o
  12   0  10       12.30       13.62      2.44 o
   0   1  10       32.29       35.27      4.36 o
   1   1  10        8.76        9.39      1.52 o
   2   1  10       57.80       60.08      2.62 o
   3   1  10       59.03       60.04      2.65 o
   4   1  10       26.66       30.34      2.05 o
   5   1  10       85.16       82.59      2.65 o
   6   1  10      119.66      116.68      3.14 o
   7   1  10       15.49       16.06      1.48 o
   8   1  10       46.51       48.88      2.24 o
   9   1  10        8.95        9.84      1.31 o
  10   1  10        8.01        7.73      1.26 o
  11   1  10        0.91        0.44      1.02 o
  12   1  10        1.44        2.54      1.20 o
  13   1  10        1.13        3.37      1.28 o
   0   2  10       29.62       29.03      4.18 o
   1   2  10       10.72        9.99      1.61 o
   2   2  10       13.70       13.20      1.79 o
   3   2  10        4.56        3.92      1.45 o
   4   2  10        6.48        5.80      1.49 o
   5   2  10       12.95       16.75      2.24 o
   6   2  10        6.93        6.51      1.33 o
   7   2  10       47.48       56.17      2.72 o
   8   2  10        7.69        9.30      1.32 o
   9   2  10       87.57       90.04      4.05 o
  10   2  10       64.09       61.67      2.59 o
  11   2  10       21.83       23.83      2.11 o
   0   3  10       14.05       13.19      2.29 o
   1   3  10        5.05        3.78      1.46 o
   2   3  10        6.61        5.37      4.02 o
   3   3  10       16.80       18.50      1.84 o
   4   3  10        2.38        3.95      1.37 o
   5   3  10       31.54       34.91      2.64 o
   6   3  10        3.57        2.97      1.16 o
   7   3  10       30.86       36.62      2.87 o
   8   3  10        8.40        8.17      1.81 o
   2   0  11       86.29       81.20      8.82 o
   4   0  11      272.33      262.75      8.10 o
   6   0  11       13.76       13.88      3.70 o
   8   0  11       30.63       31.89      3.21 o
   1   1  11        1.03        0.54      1.22 o
   2   1  11        8.18        9.32      1.84 o
   3   1  11        0.13       -0.24      1.17 o
   4   1  11       33.54       34.14      2.79 o
   5   1  11        5.08        5.28      1.35 o
   6   1  11        3.69        2.44      1.18 o
   7   1  11        5.39        4.71      1.32 o
   8   1  11        1.10        2.07      1.16 o
   1   2  11       27.33       26.75      3.08 o
   2   2  11       10.96        8.18      2.18 o
   3   2  11        5.09        7.48      1.66 o
   4   2  11        1.55        2.18      1.18 o
   5   2  11        0.75        1.14      1.08 o
   6   2  11       20.83       25.04      2.12 o
 
